# Supplementary material for: Nanoplastic concentrations across the North Atlantic
Source: Nature. 2025 Jul 9;643(8071):412–6. doi: 10.1038/s41586-025-09218-1 (PMC12240857; doi:10.1038/s41586-025-09218-1)
Supplement: Supplementary file 2 — Source Data Fig. 2 [file 41586_2025_9218_MOESM2_ESM.xlsx]

## Sheet: Fig 2a
	PVC	STDV	PET	STDV	PS	STDV
S1	3.6307	3.20173	3.96	3.46152	3.97444	3.47877
S2	5.88248	2.67552	7.27	2.27963	6.74885	2.58633
S3	6.61786	2.14047	8.03333	1.77362	5.39823	4.94752
S4	3.93585	6.81709	7.78667	4.90465	4.20047	7.27542
S5	1.55463	2.6927	6.30667	1.06157	0	0
S6	5.22454	5.47682	8.60333	2.89711	3.58284	6.20565
S7	3.85689	3.47004	6.74	1.59728	0	0
S8	4.8328	8.37066	3.95667	3.42667	3.19178	5.52832
S9	8.56136	4.48957	9.68	4.31181	6.14006	7.0993
S10	8.12418	9.77367	10.9167	8.12789	7.62297	8.97331
S11	7.43396	0.829342	8.96667	1.28099	0	0
S12	3.03199	5.25155	16.9933	7.41029	11.8163	5.66916

## Sheet: Fig 2b
	PVC	STDV	PET	STDV	PS	STDV
S1	0	0	18.2433	4.85718	0	0
S2	3.3315	4.71145	8.735	0.544472	8.18441	1.60597
S3	5.13096	4.44361	11.23	4.35117	2.34886	4.06834
S4	0	0	6.39667	2.28347	0	0
S5	1.5845	2.74444	3.38333	2.93101	1.39087	2.40906
S6	1.62986	2.82299	3.29667	2.86235	1.35157	2.34099
S7	5.58491	0.543445	6.24	0.73328	4.92808	0.614963
S8	0	0	0	0	0	0
S9	0	0	4.65	0.355106	0	0

## Sheet: Fig 2c
	PVC	STDV	PET	STDV	PS	STDV
S1	0	0	5.07	0.409512	0	0
S2	0	0	5.13667	4.88357	0	0
S3	0	0	7.55333	0.56359	0	0
S4	0	0	4.59667	0.360046	0	0
S5	2.02953	2.87018	1.925	2.72236	1.88185	2.66133
S6	0	0	1.48	2.56344	0	0
S7	0	0	4.59333	1.80558	0	0
S8	0	0	9.21333	4.23091	0	0
S9	0	0	5.74333	0.500533	0	0
S10	0	0	6.74333	0.663425	0	0
S11	0	0	5.68	0.170587	0	0
S12	0	0	1.51	2.6154	0	0

## Sheet: Fig 2d
	Total	Group			ANOVA results
S1	18.9262	Gyre			Category	- Category	Difference	Std Err Dif	Lower CL	Upper CL	p-Value
S1	0	Gyre			Coastal	Gyre	9.90864	5.31331	-0.8893	20.7066	0.0709
S1	15.7693	Gyre			Coastal	Outside gyre	8.23851	5.46443	-2.86655	19.3436	0.1409
S2	14.8474	Gyre			Outside gyre	Gyre	1.67014	4.77516	-8.03416	11.3744	0.7287
S2	16.2877	Gyre
S2	28.5689	Gyre
S3	20.5562	Gyre			Category	Number (n)	Mean	Std Error	Lower 95%	Upper 95%
S3	11.0552	Gyre			Coastal	9	24.9687	4.2005	16.432	33.505
S3	28.5369	Gyre			Gyre	15	15.06	3.2537	8.448	21.672
S4	4.93	Gyre			Outside gyre	13	16.7302	3.4951	9.627	23.833
S4	4.98	Gyre
S4	37.8589	Gyre
S5	10.9039	Gyre
S5	7.4	Gyre
S5	5.28	Gyre
S6	7.5	Outside gyre
S6	11.1708	Outside gyre
S6	33.5614	Outside gyre
S7	15.2558	Outside gyre
S7	11.0749	Outside gyre
S7	5.46	Outside gyre
S8	5.91	Outside gyre
S8	24.0738	Outside gyre
S8	5.96	Outside gyre
S9	10.4039	Outside gyre
S9	11.1106	Outside gyre
S9	40.4365	Outside gyre
S9	35.5747	Outside gyre
S10	56.7724	Coastal
S10	17.399	Coastal
S10	5.82	Coastal
S11	18.6876	Coastal
S11	15.9853	Coastal
S11	14.529	Coastal
S12	43.46	Coastal
S12	24.55	Coastal
S12	27.5148	Coastal

## Sheet: Fig 2e
	Total	Group			t Test results
S1	23.51	Gyre			Outside gyre - Gyre
S1	17.28	Gyre			Assuming unequal variances
S1	13.94	Gyre			Difference	-5.995	t Ratio	-2.03266
S2	18.44	Gyre			Std Err Dif	2.95	DF	22.1606
S2	22.0618	Gyre			Upper CL Dif	0.119	Prob > |t|	0.0542
S3	16.25	Gyre			Lower CL Dif	-12.11	Prob > t	0.9729
S3	16.572	Gyre			Confidence	0.95	Prob < t	0.0271
S3	23.3074	Gyre
S4	8.96	Gyre
S4	5.65	Gyre			Category	Number (n)	Mean	Std Dev	Std Err Mean	Lower 95%	Upper 95%
S4	4.58	Gyre			Gyre	14	13.5448	7.55584	2.01938	9.1822	17.9074
S5	14.0761	Gyre			Outside gyre	11	7.54939	7.13028	2.14986	2.7592	12.3396
S5	0	Gyre
S5	5	Gyre
S6	0	Outside gyre
S6	4.74	Outside gyre
S6	14.0943	Outside gyre
S7	18.0937	Outside gyre
S7	14.5971	Outside gyre
S7	17.5682	Outside gyre
S8	0	Outside gyre
S8	0	Outside gyre
S9	4.24	Outside gyre
S9	4.86	Outside gyre
S9	4.85	Outside gyre

## Sheet: Fig 2f
	Total	Group			t Test results
S1	4.6	Gyre			Outside gyre - Gyre
S1	5.26	Gyre			Assuming unequal variances
S1	5.35	Gyre			Difference	-0.367	t Ratio	-0.29769
S2	0	Gyre			Std Err Dif	1.2328	DF	18.2966
S2	9.72	Gyre			Upper CL Dif	2.22	Prob > |t|	0.7693
S2	5.69	Gyre			Lower CL Dif	-2.9539	Prob > t	0.6154
S3	7.03	Gyre			Confidence	0.95	Prob < t	0.3846
S3	7.48	Gyre
S3	8.15	Gyre
S4	4.96	Gyre			Category	Number	Mean	Std Dev	Std Err Mean	Lower 95%	Upper 95%
S4	4.24	Gyre			Gyre	14	5.62448	2.36767	0.632787	4.25743	6.99154
S4	4.59	Gyre			Outside gyre	12	5.2575	3.66495	1.05798	2.9289	7.5861
S5	3.85	Gyre
S5	7.82275	Gyre
S6	0	Outside gyre
S6	0	Outside gyre
S6	4.44	Outside gyre
S7	6.6	Outside gyre
S7	4.08	Outside gyre
S7	3.1	Outside gyre
S8	13.97	Outside gyre
S8	7.8	Outside gyre
S8	5.87	Outside gyre
S9	5.77	Outside gyre
S9	6.23	Outside gyre
S9	5.23	Outside gyre

## Sheet: Fig 2g
	PVC	STDV	PET	STDV	PS	STDV
Mixed layer	5.03	4.5	7.02	3.28	3.78	4.81
Intermediate	1.94	2.96	7.11	5.65	1.86	2.94
Bottom	0.16	0.8	5.15	3.12	0.14	0.74

## Sheet: Fig 2h
Station	Total	Group			ANOVA results
S1	18.9262	surface			Category	- Category	Difference	Std Err Dif	Lower CL	Upper CL	p-Value
S1	0	surface			surface	bottom	10.3803	2.23083	5.93727	14.8234	<0.0001
S1	15.7693	surface			intermediate	bottom	5.45172	2.29437	0.882083	10.0214	0.02
S2	14.8474	surface			surface	intermediate	4.92863	2.25385	0.439707	9.41755	0.0318
S2	16.2877	surface
S2	28.5689	surface
S3	20.5562	surface			Category	Number (n)	Mean	Std Error	Lower 95%	Upper 95%
S3	11.0552	surface			bottom	26	5.4551	1.6064	2.256	8.654
S3	28.5369	surface			intermediate	25	10.9068	1.6382	7.644	14.17
S4	4.93	surface			surface	28	15.8355	1.5479	12.752	18.918
S4	4.98	surface
S4	37.8589	surface
S5	10.9039	surface
S5	7.4	surface
S5	5.28	surface
S6	7.5	surface
S6	11.1708	surface
S6	33.5614	surface
S7	15.2558	surface
S7	11.0749	surface
S7	5.46	surface
S8	5.91	surface
S8	24.0738	surface
S8	5.96	surface
S9	10.4039	surface
S9	11.1106	surface
S9	40.4365	surface
S9	35.5747	surface
S1	23.51	intermediate
S1	17.28	intermediate
S1	13.94	intermediate
S2	18.44	intermediate
S2	22.0618	intermediate
S3	16.25	intermediate
S3	16.572	intermediate
S3	23.3074	intermediate
S4	8.96	intermediate
S4	5.65	intermediate
S4	4.58	intermediate
S5	14.0761	intermediate
S5	0	intermediate
S5	5	intermediate
S6	0	intermediate
S6	4.74	intermediate
S6	14.0943	intermediate
S7	18.0937	intermediate
S7	14.5971	intermediate
S7	17.5682	intermediate
S8	0	intermediate
S8	0	intermediate
S9	4.24	intermediate
S9	4.86	intermediate
S9	4.85	intermediate
S1	4.6	bottom
S1	5.26	bottom
S1	5.35	bottom
S2	0	bottom
S2	9.72	bottom
S2	5.69	bottom
S3	7.03	bottom
S3	7.48	bottom
S3	8.15	bottom
S4	4.96	bottom
S4	4.24	bottom
S4	4.59	bottom
S5	3.85	bottom
S5	7.82275	bottom
S6	0	bottom
S6	0	bottom
S6	4.44	bottom
S7	6.6	bottom
S7	4.08	bottom
S7	3.1	bottom
S8	13.97	bottom
S8	7.8	bottom
S8	5.87	bottom
S9	5.77	bottom
S9	6.23	bottom
S9	5.23	bottom
