# Supplementary material for: Nanoplastic concentrations across the North Atlantic
Source: Nature. 2025 Jul 9;643(8071):412–6. doi: 10.1038/s41586-025-09218-1 (PMC12240857; doi:10.1038/s41586-025-09218-1)
Supplement: Supplementary file 3 — Source Data Extended Data Fig. 1 [file 41586_2025_9218_MOESM3_ESM.xlsx]

## Sheet: Fig 1a,d,g
	PVC	PET	PS	Group			ANOVA results PVC
S1	6.04985	6.41	6.46632	Gyre			Category	- Category	Difference	Std Err Dif	Lower CL	Upper CL	p-Value
S1	0	0	0	Gyre			Coastal	Gyre	1.87241	2.07449	-2.34347	6.08828	0.3731
S1	4.84225	5.47	5.45701	Gyre			Outside gyre	Gyre	1.52094	1.86438	-2.26794	5.30982	0.4203
S2	4.05141	5.74	5.05599	Gyre			Coastal	Outside gyre	0.351466	2.13349	-3.98432	4.68725	0.8701
S2	4.64307	6.18	5.4646	Gyre
S2	8.95297	9.89	9.72596	Gyre
S3	6.29821	7.78	6.478	Gyre			Category	Number (n)	Mean	Std Error	Lower 95%	Upper 95%
S3	4.65519	6.4	0	Gyre			Coastal	9	6.19671	1.64	2.8638	9.5297
S3	8.90018	9.92	9.7167	Gyre			Gyre	15	4.3243	1.2704	1.7426	6.906
S4	0	4.93	0	Gyre			Outside gyre	13	5.84524	1.3646	3.0721	8.6184
S4	0	4.98	0	Gyre
S4	11.8075	13.45	12.6014	Gyre			ANOVA results PET
S5	4.66389	6.24	0	Gyre			Category	- Category	Difference	Std Err Dif	Lower CL	Upper CL	p-Value
S5	0	7.4	0	Gyre			Coastal	Gyre	5.62089	1.82556	1.9109	9.33088	0.0041
S5	0	5.28	0	Gyre			Coastal	Outside gyre	4.85991	1.87749	1.0444	8.67543	0.0141
S6	0	7.5	0	Outside gyre			Outside gyre	Gyre	0.760974	1.64067	-2.57326	4.09521	0.6457
S6	4.75077	6.42	0	Outside gyre
S6	10.9229	11.89	10.7485	Outside gyre
S7	6.72581	8.53	0	Outside gyre			Category	Number (n)	Mean	Std Error	Lower 95%	Upper 95%
S7	4.84486	6.23	0	Outside gyre			Coastal	9	12.2922	1.4432	9.3592	15.225
S7	0	5.46	0	Outside gyre			Gyre	15	6.6713	1.1179	4.3994	8.943
S8	0	5.91	0	Outside gyre			Outside gyre	13	7.4323	1.2008	4.9919	9.873
S8	14.4984	0	9.57534	Outside gyre
S8	0	5.96	0	Outside gyre			ANOVA results PS
S9	4.53386	5.87	0	Outside gyre			Category	- Category	Difference	Std Err Dif	Lower CL	Upper CL	p-Value
S9	4.91061	6.2	0	Outside gyre			Coastal	Outside gyre	3.02713	2.42564	-1.90236	7.95662	0.2206
S9	13.2497	14.46	12.7268	Outside gyre			Coastal	Gyre	2.41535	2.35856	-2.37781	7.20851	0.313
S9	11.5513	12.19	11.8334	Outside gyre			Gyre	Outside gyre	0.611778	2.11967	-3.69592	4.91948	0.7746
S10	18.9703	20.29	17.5121	Coastal
S10	5.40225	6.64	5.35678	Coastal
S10	0	5.82	0	Coastal			Category	Number (n)	Mean	Std Error	Lower 95%	Upper 95%
S11	8.3276	10.36	0	Coastal			Coastal	9	6.47975	1.8646	2.6904	10.269
S11	7.28527	8.7	0	Coastal			Gyre	15	4.0644	1.4443	1.1292	7
S11	6.68903	7.84	0	Coastal			Outside gyre	13	3.45262	1.5514	0.2997	6.606
S12	0	25.41	18.05	Coastal
S12	0	14.12	10.43	Coastal
S12	9.09596	11.45	6.96883	Coastal

## Sheet: Fig 1b,e,h
	PVC	PET	PS	Group			t Test results PVC
S1	0	23.51	0	Gyre			Outside gyre - Gyre
S1	0	17.28	0	Gyre			Assuming unequal variances
S1	0	13.94	0	Gyre			Difference	0.0527	t Ratio	0.044182
S2	0	9.12	9.32	Gyre			Std Err Dif	1.193	DF	22.7917
S2	6.66299	8.35	7.04882	Gyre			Upper CL Dif	2.5218	Prob > |t|	0.9651
S3	0	16.25	0	Gyre			Lower CL Dif	-2.4164	Prob > t	0.4826
S3	7.67202	8.9	0	Gyre			Confidence	0.95	Prob < t	0.5174
S3	7.72087	8.54	7.04657	Gyre
S4	0	8.96	0	Gyre
S4	0	5.65	0	Gyre			Category	Number (n)	Mean	Std Dev	Std Err Mean	Lower 95%	Upper 95%
S4	0	4.58	0	Gyre			Gyre	14	1.91496	3.21205	0.858456	0.0603755	3.76954
S5	4.7535	5.15	4.17261	Gyre			Outside gyre	11	1.96766	2.74743	0.82838	0.121917	3.81341
S5	0	0	0	Gyre
S5	0	5	0	Gyre			t Test results PET
S6	0	0	0	Outside gyre			Outside gyre - Gyre
S6	0	4.74	0	Outside gyre			Assuming unequal variances
S6	4.88957	5.15	4.05471	Outside gyre			Difference	-5.7902	t Ratio	-3.17678
S7	5.90537	6.8	5.38834	Outside gyre			Std Err Dif	1.8227	DF	18.3206
S7	4.95744	5.41	4.22966	Outside gyre			Upper CL Dif	-1.9657	Prob > |t|	0.0051
S7	5.89192	6.51	5.16624	Outside gyre			Lower CL Dif	-9.6147	Prob > t	0.9974
S8	0	0	0	Outside gyre			Confidence	0.95	Prob < t	0.0026
S8	0	0	0	Outside gyre
S9	0	4.24	0	Outside gyre
S9	0	4.86	0	Outside gyre			Category	Number (n)	Mean	Std Dev	Std Err Mean	Lower 95%	Upper 95%
S9	0	4.85	0	Outside gyre			Gyre	14	9.65929	6.15955	1.64621	6.10287	13.2157
							Outside gyre	11	3.86909	2.59479	0.782359	2.12589	5.6123
							t Test results PS
							Outside gyre - Gyre
							Assuming unequal variances
							Difference	-0.2579	t Ratio	-0.22238
							Std Err Dif	1.1599	DF	22.8178
							Upper CL Dif	2.1426	Prob > |t|	0.826
							Lower CL Dif	-2.6585	Prob > t	0.587
							Confidence	0.95	Prob < t	0.413
							Category	Number (n)	Mean	Std Dev	Std Err Mean	Lower 95%	Upper 95%
							Gyre	14	1.97057	3.38832	0.905566	0.0142157	3.92693
							Outside gyre	11	1.71263	2.40397	0.724824	0.0976222	3.32764

## Sheet: Fig 1c,f,i
	PVC	PET	PS	Group			t Test results PVC
S1	0	4.6	0	Gyre			Outside gyre - Gyre
S1	0	5.26	0	Gyre			Assuming unequal variances
S1	0	5.35	0	Gyre			Difference	-0.28993	t Ratio	-1
S2	0	0	0	Gyre			Std Err Dif	0.28993	DF	13
S2	0	9.72	0	Gyre			Upper CL Dif	0.33643	Prob > |t|	0.3356
S2	0	5.69	0	Gyre			Lower CL Dif	-0.91629	Prob > t	0.8322
S3	0	7.03	0	Gyre			Confidence	0.95	Prob < t	0.1678
S3	0	7.48	0	Gyre
S3	0	8.15	0	Gyre
S4	0	4.96	0	Gyre			Category	Number	Mean	Std Dev	Std Err Mean	Lower 95%	Upper 95%
S4	0	4.24	0	Gyre			Gyre	14	0.289932	1.08483	0.289932	-0.336428	0.916293
S4	0	4.59	0	Gyre			Outside gyre	12	0	0	0	0	0
S5	0	3.85	0	Gyre
S5	4.05905	0	3.76369	Gyre			t Test results PET
S6	0	0	0	Outside gyre			Outside gyre - Gyre
S6	0	0	0	Outside gyre			Assuming unequal variances
S6	0	4.44	0	Outside gyre			Difference	0.1918	t Ratio	0.149623
S7	0	6.6	0	Outside gyre			Std Err Dif	1.2818	DF	19.9967
S7	0	4.08	0	Outside gyre			Upper CL Dif	2.8656	Prob > |t|	0.8826
S7	0	3.1	0	Outside gyre			Lower CL Dif	-2.482	Prob > t	0.4413
S8	0	13.97	0	Outside gyre			Confidence	0.95	Prob < t	0.5587
S8	0	7.8	0	Outside gyre
S8	0	5.87	0	Outside gyre
S9	0	5.77	0	Outside gyre			Category	Number	Mean	Std Dev	Std Err Mean	Lower 95%	Upper 95%
S9	0	6.23	0	Outside gyre			Gyre	14	5.06571	2.70765	0.72365	3.50236	6.62906
S9	0	5.23	0	Outside gyre			Outside gyre	12	5.2575	3.66495	1.05798	2.9289	7.5861
							t Test results PS
							Outside gyre - Gyre
							Assuming unequal variances
							Difference	-0.26884	t Ratio	-1
							Std Err Dif	0.26884	DF	13
							Upper CL Dif	0.31195	Prob > |t|	0.3356
							Lower CL Dif	-0.84962	Prob > t	0.8322
							Confidence	0.95	Prob < t	0.1678
							Category	Number	Mean	Std Dev	Std Err Mean	Lower 95%	Upper 95%
							Gyre	14	0.268835	1.00589	0.268835	-0.311948	0.849619
							Outside gyre	12	0	0	0	0	0

## Sheet: Fig 1j,k,l
Station	PVC	PET	PS	Group			ANOVA results PVC
S1	6.04985	6.41	6.46632	surface			Category	- Category	Difference	Std Err Dif	Lower CL	Upper CL	p-Value
S1	0	0	0	surface			surface	bottom	4.87434	0.86761	3.14634	6.60233	<0.0001
S1	4.84225	5.47	5.45701	surface			surface	intermediate	3.09231	0.876561	1.34648	4.83813	0.0007
S2	4.05141	5.74	5.05599	surface			intermediate	bottom	1.78203	0.892323	0.004816	3.55924	0.0494
S2	4.64307	6.18	5.4646	surface
S2	8.95297	9.89	9.72596	surface
S3	6.29821	7.78	6.478	surface			Category	Number (n)	Mean	Std Error	Lower 95%	Upper 95%
S3	4.65519	6.4	0	surface			bottom	26	0.15612	0.62475	-1.088	1.4004
S3	8.90018	9.92	9.7167	surface			intermediate	25	1.93815	0.63712	0.669	3.2071
S4	0	4.93	0	surface			surface	28	5.03045	0.60202	3.831	6.2295
S4	0	4.98	0	surface
S4	11.8075	13.45	12.6014	surface			ANOVA results PET
S5	4.66389	6.24	0	surface			Category	- Category	Difference	Std Err Dif	Lower CL	Upper CL	p-Value
S5	0	7.4	0	surface			intermediate	bottom	1.95737	1.15911	-0.3512	4.26594	0.0954
S5	0	5.28	0	surface			surface	bottom	1.87041	1.12701	-0.37422	4.11505	0.1011
S6	0	7.5	0	surface			intermediate	surface	0.086957	1.13864	-2.18084	2.35475	0.9393
S6	4.75077	6.42	0	surface
S6	10.9229	11.89	10.7485	surface
S7	6.72581	8.53	0	surface			Category	Number (n)	Mean	Std Error	Lower 95%	Upper 95%
S7	4.84486	6.23	0	surface			bottom	26	5.15423	0.81154	3.5379	6.7706
S7	0	5.46	0	surface			intermediate	25	7.1116	0.82761	5.4633	8.7599
S8	0	5.91	0	surface			surface	28	7.02464	0.78202	5.4671	8.5822
S8	14.4984	0	9.57534	surface
S8	0	5.96	0	surface			ANOVA results PS
S9	4.53386	5.87	0	surface			Category	- Category	Difference	Std Err Dif	Lower CL	Upper CL	p-Value
S9	4.91061	6.2	0	surface			surface	bottom	3.6356	0.909173	1.82483	5.44638	0.0001
S9	13.2497	14.46	12.7268	surface			intermediate	bottom	1.92328	0.918553	0.09382	3.75274	0.0396
S9	11.5513	12.19	11.8334	surface			surface	intermediate	1.71232	0.935069	-0.15003	3.57467	0.071
S1	0	23.51	0	intermediate
S1	0	17.28	0	intermediate
S1	0	13.94	0	intermediate			Category	Number (n)	Mean	Std Error	Lower 95%	Upper 95%
S2	0	9.12	9.32	intermediate			bottom	26	0.14476	0.65468	-1.159	1.4487
S2	6.66299	8.35	7.04882	intermediate			intermediate	25	1.85708	0.66764	0.527	3.1868
S3	0	16.25	0	intermediate			surface	28	3.78036	0.63086	2.524	5.0368
S3	7.67202	8.9	0	intermediate
S3	7.72087	8.54	7.04657	intermediate
S4	0	8.96	0	intermediate
S4	0	5.65	0	intermediate
S4	0	4.58	0	intermediate
S5	4.7535	5.15	4.17261	intermediate
S5	0	0	0	intermediate
S5	0	5	0	intermediate
S6	0	0	0	intermediate
S6	0	4.74	0	intermediate
S6	4.88957	5.15	4.05471	intermediate
S7	5.90537	6.8	5.38834	intermediate
S7	4.95744	5.41	4.22966	intermediate
S7	5.89192	6.51	5.16624	intermediate
S8	0	0	0	intermediate
S8	0	0	0	intermediate
S9	0	4.24	0	intermediate
S9	0	4.86	0	intermediate
S9	0	4.85	0	intermediate
S1	0	4.6	0	bottom
S1	0	5.26	0	bottom
S1	0	5.35	0	bottom
S2	0	0	0	bottom
S2	0	9.72	0	bottom
S2	0	5.69	0	bottom
S3	0	7.03	0	bottom
S3	0	7.48	0	bottom
S3	0	8.15	0	bottom
S4	0	4.96	0	bottom
S4	0	4.24	0	bottom
S4	0	4.59	0	bottom
S5	0	3.85	0	bottom
S5	4.05905	0	3.76369	bottom
S6	0	0	0	bottom
S6	0	0	0	bottom
S6	0	4.44	0	bottom
S7	0	6.6	0	bottom
S7	0	4.08	0	bottom
S7	0	3.1	0	bottom
S8	0	13.97	0	bottom
S8	0	7.8	0	bottom
S8	0	5.87	0	bottom
S9	0	5.77	0	bottom
S9	0	6.23	0	bottom
S9	0	5.23	0	bottom
