# Supplementary material for: Nanoplastic concentrations across the North Atlantic
Source: Nature. 2025 Jul 9;643(8071):412–6. doi: 10.1038/s41586-025-09218-1 (PMC12240857; doi:10.1038/s41586-025-09218-1)
Supplement: Supplementary file 4 — Source Data Extended Data Fig. 3 [file 41586_2025_9218_MOESM4_ESM.csv]

samples	105SB	105B	105FB	107SB	107B	107FB	101SB	101B	101FB	123SB	123B	123FB	149SB	149B	149FB	121SB	121B	121FB
1.4193846	0.023517214	0.11180076	0.21280894	0.059054118	0.90168096	0.93163058	0.12615462	0.95962498	1.4578881	0.074884978	0.2674024	0.62199832	0.095747127	0.13142376	0.71043799	0.014140864	0.14315917	0.21318168
0.97932946	0.029935129	0.13728462	0.094229947	0.089682174	0.4766888	0.65533973	0.15172499	0.47583599	0.62471488	0.10673892	0.21155805	0.29849281	0.11501223	0.14206825	0.16392859	0.023451812	0.1106131	0.1277093
0.95809989	0.031663637	0.11304341	0.11407156	0.098182343	0.68565805	0.70004349	0.1308854	0.49581426	0.55543228	0.10844096	0.33049869	0.28707377	0.15346508	0.35331108	0.19303931	0.01885257	0.12025437	0.11024618
0.98665841	0.016153065	0.11947846	0.14641135	0.037384675	0.59270638	0.76133089	0.077517597	0.54473637	0.99480381	0.074533288	0.29514181	0.43393333	0.06127251	0.40765977	0.43922177	0.010571268	0.11679728	0.15936754
0.94853391	0.015062166	0.088110608	0.078422803	0.035229524	0.85529166	0.47753197	0.061305875	0.44402567	0.46850944	0.057794223	0.18038442	0.24468696	0.054900948	0.18861094	0.16520273	0.006809356	0.090643584	0.09995252
0.90471146	0.02406366	0.057652353	0.076124816	0.085346539	0.51073011	0.47176741	0.11172975	0.29270836	0.45116753	0.078097611	0.14345481	0.26429782	0.16428632	0.097137752	0.16133553	0.019205376	0.087449513	0.10058694
0.74795261	0.015911459	0.099057637	0.10255846	0.044087611	0.56296284	0.54837033	0.10926931	0.41826287	0.77453002	0.055744297	0.30150322	0.34174001	0.10018796	0.26689479	0.16546912	0.009530038	0.11442227	0.13721339
0.71003034	0.018338916	0.1030608	0.097284501	0.049675425	0.61794315	0.63953389	0.11180527	0.44240859	0.6132817	0.069100654	0.24791269	0.31633263	0.10178116	0.40811928	0.20830541	0.009319288	0.12103769	0.12606998
0.57452867	0.017966754	0.084092408	0.080314218	0.048642064	0.92152391	0.47757303	0.10094108	0.35602679	0.5450446	0.053291633	0.13674412	0.26128051	0.092758285	0.13611824	0.22343526	0.010512317	0.096488527	0.102694
0.61731889	0.018723465	0.061386725	0.07181826	0.056145681	0.53063412	0.7618754	0.089332994	0.28530718	0.31864988	0.059416214	0.12265884	0.14062339	0.13384317	0.10691071	0.093428305	0.016020911	0.068553239	0.076571455
0.98092872	0.020956298	0.13617944	0.061723143	0.043485243	0.69328054	0.60738345	0.08587106	0.78538866	0.28436202	0.054842189	0.3555905	0.12571958	0.082583192	0.30895244	0.073872815	0.008471833	0.14936677	0.076343744
0.72710043	0.015393347	0.10577202	0.08222826	0.042182363	0.63950375	0.7576949	0.12977349	0.48725533	0.36309431	0.043328934	0.25560578	0.18091076	0.099576484	0.35254364	0.095110163	0.007767428	0.11060928	0.091281566
0.62644384	0.018096801	0.079395965	0.045580286	0.052089108	0.87696475	0.957845	0.085563846	0.38682526	0.45529764	0.057858567	0.1447418	0.21929777	0.080709592	0.15623576	0.19666256	0.010393515	0.09334932	0.13654329
0.75097167	0.029558144	0.074447788	0.051123318	0.12773841	0.54900106	0.99048293	0.17819056	0.59131855	0.48140388	0.088493356	0.16154742	0.22581276	0.12130056	0.11495598	0.10736823	0.018393325	0.077226899	0.14409187
0.82979815	0.043347563	0.11514056	0.037681269	0.14224664	0.73177654	0.8235894	0.32414567	0.47582979	0.41838394	0.1558888	0.31412739	0.22393062	0.1702961	0.31880458	0.094986513	0.029095937	0.12049105	0.12807126
0.7502501	0.033373058	0.098674787	0.037830301	0.12057481	0.72080963	0.91879084	0.24004105	0.51641158	0.47305177	0.13018229	0.24533014	0.23442971	0.11432807	0.34057848	0.1665389	0.023669621	0.1109274	0.13485618
0.67967561	0.041856938	0.24937107	0.11989981	0.1454366	1.5006277	0.99840408	0.25967697	0.98631966	0.9484718	0.1499837	0.4149031	0.48226786	0.14276815	0.25509303	0.16049238	0.028938078	0.36905566	0.17941839
0.7550298	0.033198629	0.074653444	0.047893028	0.13827807	0.47244897	0.74615813	0.17524548	0.44317042	0.39777638	0.10475319	0.19913584	0.17016673	0.063773126	0.12572972	0.071821879	0.025577992	0.084002462	0.10208397
0.8464709	0.014022628	0.11475409	0.029848255	0.073819119	0.74502667	0.98027843	0.099324583	0.672604	0.44952412	0.048150821	0.30680866	0.19405023	0.040815512	0.24564051	0.11359659	0.013173236	0.14797461	0.11044415
0.62539324	0.011749886	0.073056718	0.054816479	0.059453649	0.56370477	0.92268965	0.082482845	0.4116124	0.5065401	0.034467577	0.210707	0.2243552	0.031187688	0.13665741	0.11756332	0.011715003	0.10999057	0.1358763
0.65651984	0.034047546	0.058148688	0.054060382	0.14009749	0.74106528	1.2295486	0.33690698	0.2465205	0.85374937	0.09467998	0.10698355	0.41364659	0.19939185	0.064062902	0.17920534	0.02184494	0.066620005	0.2668466
0.66500617	0.045913288	0.061113704	0.081855726	0.1454475	0.62655431	0.65678439	0.45455464	0.33518098	0.29659066	0.13045989	0.13961439	0.17319459	0.38790142	0.068967824	0.15831486	0.027695482	0.078596026	0.1008738
0.86714919	0.047218289	0.099063259	0.077377207	0.14859199	0.61947196	0.6413132	0.88822828	0.48155842	0.29695863	0.18357683	0.36644924	0.15912301	1.7299468	0.40209163	0.12545766	0.04295392	0.092962131	0.094240253
0.80626596	0.028387349	0.11090425	0.084543696	0.081321848	0.84024753	0.587147	0.22970533	0.50608515	0.28427921	0.09797481	0.30232293	0.1528339	0.16781968	0.37417296	0.15677684	0.019961146	0.1240296	0.090442212
0.72575698	0.032658377	0.064683263	0.17229966	0.15537066	0.86478889	1.0744177	0.36336205	0.2493833	0.78754255	0.083988391	0.11822528	0.31547144	0.2138795	0.093917477	0.21887121	0.029564568	0.056141782	0.1442563
0.79034266	0.02123576	0.083110252	0.081224733	0.044069273	0.90495888	1.0261475	0.10991103	0.33161608	0.26763503	0.050844401	0.15286792	0.20589078	0.037217143	0.096783371	0.12641512	0.023254455	0.085058542	0.081796936
1.0077876	0.00269219	0.10558761	0.063870617	0.054495393	1.0606306	0.69816506	0.10110668	0.32248309	0.38448759	0.047736313	0.30770263	0.1513316	0.03127178	0.21577761	0.17223287	0.018103486	0.10428019	0.088503693
0.62449006	0.018956517	0.10034732	0.092277379	0.21332797	0.99909553	0.76647079	0.35598595	0.47881638	0.38013382	0.079322095	0.24824367	0.17589883	0.2324744	0.30439995	0.14088381	0.051983683	0.1194962	0.099077473
0.73278186	0	0.046278629	0.052194285	0.10532721	0.47818482	0.64397912	0.11406906	0.52017081	0.25386097	0.057760008	0.26119255	0.13726128	0.11069986	0.15155792	0.099082312	0.028059123	0.15430464	0.082942699
	0	0.053752899	0.15855824	0.13071377	0.57691213	1.2965305	0.13767426	0.51619891	0.36945759	0.050842694	0.25692093	0.20845425	0.11204463	0.14485259	0.10684776	0.026096968	0.16850236	0.12990646
	0.010782364	0.030579631		0.16563317	0.89045632		0.22701141	0.72584034		0.070216786	0.31098805		0.12670995	0.3436879		0.046379495	0.19434098
	0.008756182	0.042786175		0.059051546	1.0198495		0.092849112	0.65426915		0.041395485	0.28558688		0.081789146	0.48478947		0.024875244	0.18540858
	0.000513756	0.03184819		0.063246986	0.59317631		0.080134062	0.50534432		0.036498852	0.21760842		0.072720622	0.13769589		0.003461577	0.14081062
	0.019473395	0.030247828		0.22842763	0.48630416		0.16540376	0.34752911		0.093805986	0.15789416		0.11363001	0.068881352		0.045994809	0.089471211
	0.005763327	0.044655661		0.097037352	0.93667807		0.13095578	0.64627074		0.027752812	0.24871579		0.12237438	0.36297963		0.00950682	0.1518781
	0.017866593	0.018961733		0.16832602	0.70866902		0.11055599	0.3598088		0.076574192	0.15932303		0.13980787	0.24148282		0.022298317	0.1230985
	0.016057273	0.049839691		0.19442343	0.66134733		0.1314637	0.49219164		0.16015344	0.2093017		0.029255989	0.093775933		0.011420129	0.13396414
	0.017694683	0.039665415		0.079760278	0.72979869		0.073591655	0.43064093		0.050020775	0.18893523		0.048464004	0.094232187		0.020106234	0.1149773
	0.004838315	0.031808263		0.086087029	1.1879489		0.071779342	0.79799831		0.060157358	0.2257639		0.034968377	0.47524236		0	0.18238048
	0.019876544	0.045938578		0.17685615	0.64275362		0.25624021	0.44064759		0.081896367	0.18927896		0.12856445	0.13283598		0.035322436	0.11630825
	0.022429378	0.045980076		0.078910039	0.65322862		0.15845187	0.37281757		0.079075249	0.14099556		0.10255692	0.094350052		0.034599133	0.096658122
	0.026287648	0.044672233		0.21435451	0.89836488		0.27593176	0.53434329		0.1185546	0.25678522		0.16736773	0.10797081		0.048733625	0.1513879
	0.028992525	0.05567008		0.17953599	1.188152		0.36600322	0.48725349		0.090641133	0.29432471		0.1392364	0.10149416		0.045782024	0.13470588
	0.004923519	0.090748932		0.067873341	0.76884927		0.06394914	0.27744342		0.13956044	0.14262925		0.1271015	0.078276409		0.013607653	0.10974305
	0.012878937	0.070731918		0.043783221	0.73405927		0.07087395	0.19658932		0.12406461	0.12608295		0.11158359	0.076790755		0.014859661	0.076808735
	0.027936045	0.12236273		0.12176843	0.92104253		0.059774239	0.86879388		0.1353243	0.19941978		0.043987601	0.26111177		0.026440042	0.14538982
	0.041801472	0.081160498		0.29500107	1.1241097		0.19376386	0.45324366		0.16468208	0.16774197		0.14225271	0.23066906		0.02850503	0.11980147
	0.012175469	0.21881358		0.12190116	0.98407071		0.086004956	0.74898038		0.060089375	0.3876701		0.049178948	0.19880064		0.02803098	0.22787242
	0.018936772	0.14785603		0.29430042	1.0222373		0.27162177	0.50199138		0.083232811	0.28087019		0.12184443	0.17073908		0.052714898	0.1689854
	0.02177227	0.10445692		0.1217969	1.229257		0.11458587	1.2895028		0.087839936	0.19039343		0.071582361	0.24566766		0.02853338	0.12778367
	0.006110006	0.082691251		0.13507511	0.62287232		0.086160165	0.43749664		0.055916912	0.18029529		0.093860814	0.13012902		0.03267621	0.1272542
	0.020332634	0.16216318		0.15591183	0.92484289		0.0981875	0.51409159		0.073448706	0.25365799		0.028872471	0.20443193		0.016184961	0.14530277
		0.07900246			0.80037844			0.31549676			0.18830487			0.13675334			0.069307107
		0.065133161			0.81441036			0.19331254			0.15951685			0.085097827			0.074193337
		0.081845506			0.92445331			0.20427778			0.1820312			0.070223776			0.080792123
		0.20094118			0.6097948			0.65190759			0.26720619			0.082144066			0.12878937
		0.1943058			0.99152253			0.71631736			0.25827924			0.10639862			0.16180938
		0.080516153			0.47683439			0.34598882			0.16323413			0.1418915			0.10865485
		0.20538807			1.2323548			0.60456898			0.26527156			0.19359497			0.20397841
		0.11948936			0.86659637			0.46067777			0.18601585			0.13871047			0.14047207
		0.1383291			2.4577089			0.42000781			0.16160641			0.15390731			0.087266501
		0.091186118			0.6187754			0.50406041			0.17427632			0.17240362			0.090029766
