# Supplementary material for: Nanoplastic concentrations across the North Atlantic
Source: Nature. 2025 Jul 9;643(8071):412–6. doi: 10.1038/s41586-025-09218-1 (PMC12240857; doi:10.1038/s41586-025-09218-1)
Supplement: Supplementary file 5 — Source Data Extended Data Fig. 4 [file 41586_2025_9218_MOESM5_ESM.xlsx]

## Sheet: Blanks batch 1
	PET	PPC	PP	PE	PVC	PS
B	0	4.97	5	6.7	1.58082	3.34663
B	0	0	0	0	0	2.31
B	1.78	4.39	4.8	6.86	2.58834	2.67987
B	1.35	3.39	0	0	1.82161	2.70484
B	0	2.91	0	3.25	0	2.69
B	0	2.47	2.52	0	0.916317	1.7911
B	1.53	3.71	0	0	2.68194	2.65376
B	1.32	3.6	0	5.54	2.57719	2.60703
B	0	2.88	0	0	2.23	0
B	1.66	3.69	0	5.95	2.69064	2.81123
B	1.61	3.45	0	5.97	2.42997	2.65209
B	0	3.52	0	0	0	2.94
B	0	0	0	0	0	2.67
B	1.36	0	0	0	1.79685	2.64379
B	1.85	0	0	0	1.80325	2.652
B	0	2.91	0	0	0	2.7

## Sheet: Blanks batch 2
	PET	PPC	PP	PE	PVC	PS
B	0	0	0	0	0.328133	2.17701
B	0	0	0	0	0	2.04
B	1.46	0	0	0	1.72591	3.48905
B	0	0	0	0	0.680077	1.59016
B	0	0	0	0	0	1.54
B	0	0	0	0	0.894041	2.21604
B	0	0	0	0	1.00555	2.94445
B	0	0	0	0	0.487801	2.04553
B	0	0	0	0	1.49345	3.61484
B	1.3	0	0	0	1.52246	3.30095
B	0	0	0	0	0.385192	2.38195
B	0	0	0	0	0.34202	1.12681
B	1.21	3.18	0	0	1.30522	2.78791
B	0	0	0	0	0	1.85
B	0	0	0	0	0.502072	2.23943

## Sheet: Blanks batch 3
	PET	PPC	PP	PE	PVC	PS
B	0	0	0	0	0	1.92
B	0	0	0	0	0	1.86
B	0	0	0	0	0	0
B	0	0	0	0	0	2.08
B	0	0	0	0	0.640921	2.13974
B	0	0	0	0	0	3.21
B	0	0	0	0	0	1.47
B	0	0	0	0	0	3.48
B	0	0	0	0	0	2.41
B	0	0	0	0	0	6.81
B	0	0	0	0	0	2.09
B	0	0	0	0	0	1.53
B	0	0	0	0	0	3.27
B	0.46	0	0	0	0	2.81
B	0	0	0	0	1.55146	2.98706
B	0	0	0	0	0	3.3
B	0	0	0	0	0	4
B	0	0	0	0	0	1.68
B	0	0	0	0	0	2.73
