# Supplementary material for: Nanoplastic concentrations across the North Atlantic
Source: Nature. 2025 Jul 9;643(8071):412–6. doi: 10.1038/s41586-025-09218-1 (PMC12240857; doi:10.1038/s41586-025-09218-1)
Supplement: Supplementary file 6 — Source Data Extended Data Fig. 7 [file 41586_2025_9218_MOESM6_ESM.xlsx]

## Sheet: PET
increase	five_ions	ten_ions	fourty_ions
0	0	0	0
50	4.65815	6.20228	12.8078
100	12.3788	12.722	19.8422
150	12.4646	17.3544	27.0481
200	14.0088	19.8422	30.9085
250	-76.5806	-49.9871	9.6337
300	-76.3232	-55.3058	-1.86154
350	-79.7547	-58.823	-6.66552

## Sheet: PS
increase	five_ions	ten_ions	fourty_ions
0	0	0	0
50	5.4502	6.67729	11.4741
100	10.6295	12.4781	16.3028
150	14.9801	16.8606	22.4382
200	17.992	21.4661	27.6335
250	3.4741	-12.4622	12.9243
300	-41.1952	-40.8446	1.51394
350	-68.5259	-63.9681	-8.30279

## Sheet: PVC
increase	five_ions	ten_ions	fourty_ions
0	0	0	0
50	9.15565	10.2747	20.2442
100	15.056	17.4975	25.6358
150	-51.5768	-44.4557	3.15361
200	-90.6409	-74.8728	-14.1404
250	-95.8291	-83.1129	-25.5341
300	-93.2859	-82.8077	-36.826
350	-94.9135	-83.2146	-37.6399

## Sheet: PE
increase	five_ions	ten_ions	fourty_ions
0	0	0	0
50	18.6407	10.0755	24.8013
100	-91.3355	-92.5477	-34.6582
150	-99.8609	-98.7679	-51.3911
200	-100	-99.5628	-63.2154
250	-100	-99.7417	-65.7591
300	-100	-99.6423	-76.411
350	-100	-100	-79.4913
